# Supplementary material for: Effect of spatiotemporal variables on abundance, biting activity and parity of Nyssorhynchus darlingi (Diptera: Culicidae) in peri-Iquitos, Peru
Source: Malar J. 2024 Apr 19;23:112. doi: 10.1186/s12936-024-04940-z (PMC11031940; doi:10.1186/s12936-024-04940-z)
Supplement: Supplementary file 1 — Additional file 1: Count dataset. Nyssorhynchus darlingi by collection site, season (rainy/dry), biting location (indoor/outdoor), and time period for all four collection sites (LUP, NHO, SEM, TRI). [file 12936_2024_4940_MOESM1_ESM.csv]

collection	month	season	year	site	in_out	time_period	count
1	1	rainy	2016	nho	outdoor	1	10
1	1	rainy	2016	nho	outdoor	2	4
1	1	rainy	2016	nho	outdoor	3	3
1	1	rainy	2016	nho	outdoor	4	6
1	1	rainy	2016	nho	indoor	1	6
1	1	rainy	2016	nho	indoor	2	3
1	1	rainy	2016	nho	indoor	3	1
1	1	rainy	2016	nho	indoor	4	0
2	1	rainy	2016	nho	outdoor	1	11
2	1	rainy	2016	nho	outdoor	2	4
2	1	rainy	2016	nho	outdoor	3	3
2	1	rainy	2016	nho	outdoor	4	7
2	1	rainy	2016	nho	indoor	1	4
2	1	rainy	2016	nho	indoor	2	3
2	1	rainy	2016	nho	indoor	3	4
2	1	rainy	2016	nho	indoor	4	1
3	1	rainy	2016	nho	outdoor	1	5
3	1	rainy	2016	nho	outdoor	2	5
3	1	rainy	2016	nho	outdoor	3	5
3	1	rainy	2016	nho	outdoor	4	7
3	1	rainy	2016	nho	indoor	1	6
3	1	rainy	2016	nho	indoor	2	1
3	1	rainy	2016	nho	indoor	3	1
3	1	rainy	2016	nho	indoor	4	0
4	1	rainy	2016	nho	outdoor	1	1
4	1	rainy	2016	nho	outdoor	2	2
4	1	rainy	2016	nho	outdoor	3	5
4	1	rainy	2016	nho	outdoor	4	2
4	1	rainy	2016	nho	indoor	1	0
4	1	rainy	2016	nho	indoor	2	2
4	1	rainy	2016	nho	indoor	3	0
4	1	rainy	2016	nho	indoor	4	1
1	4	rainy	2016	nho	outdoor	1	14
1	4	rainy	2016	nho	outdoor	2	1
1	4	rainy	2016	nho	outdoor	3	0
1	4	rainy	2016	nho	outdoor	4	6
1	4	rainy	2016	nho	indoor	1	5
1	4	rainy	2016	nho	indoor	2	3
1	4	rainy	2016	nho	indoor	3	3
1	4	rainy	2016	nho	indoor	4	2
2	4	rainy	2016	nho	outdoor	1	7
2	4	rainy	2016	nho	outdoor	2	5
2	4	rainy	2016	nho	outdoor	3	5
2	4	rainy	2016	nho	outdoor	4	0
2	4	rainy	2016	nho	indoor	1	9
2	4	rainy	2016	nho	indoor	2	2
2	4	rainy	2016	nho	indoor	3	2
2	4	rainy	2016	nho	indoor	4	0
3	4	rainy	2016	nho	outdoor	1	7
3	4	rainy	2016	nho	outdoor	2	5
3	4	rainy	2016	nho	outdoor	3	5
3	4	rainy	2016	nho	outdoor	4	4
3	4	rainy	2016	nho	indoor	1	6
3	4	rainy	2016	nho	indoor	2	1
3	4	rainy	2016	nho	indoor	3	1
3	4	rainy	2016	nho	indoor	4	0
4	4	rainy	2016	nho	outdoor	1	6
4	4	rainy	2016	nho	outdoor	2	2
4	4	rainy	2016	nho	outdoor	3	3
4	4	rainy	2016	nho	outdoor	4	1
4	4	rainy	2016	nho	indoor	1	0
4	4	rainy	2016	nho	indoor	2	0
4	4	rainy	2016	nho	indoor	3	1
4	4	rainy	2016	nho	indoor	4	0
1	7	dry	2016	nho	outdoor	1	4
1	7	dry	2016	nho	outdoor	2	0
1	7	dry	2016	nho	outdoor	3	0
1	7	dry	2016	nho	outdoor	4	1
1	7	dry	2016	nho	indoor	1	3
1	7	dry	2016	nho	indoor	2	1
1	7	dry	2016	nho	indoor	3	3
1	7	dry	2016	nho	indoor	4	2
2	7	dry	2016	nho	outdoor	1	3
2	7	dry	2016	nho	outdoor	2	3
2	7	dry	2016	nho	outdoor	3	2
2	7	dry	2016	nho	outdoor	4	0
2	7	dry	2016	nho	indoor	1	6
2	7	dry	2016	nho	indoor	2	2
2	7	dry	2016	nho	indoor	3	2
2	7	dry	2016	nho	indoor	4	0
3	7	dry	2016	nho	outdoor	1	1
3	7	dry	2016	nho	outdoor	2	1
3	7	dry	2016	nho	outdoor	3	5
3	7	dry	2016	nho	outdoor	4	4
3	7	dry	2016	nho	indoor	1	6
3	7	dry	2016	nho	indoor	2	1
3	7	dry	2016	nho	indoor	3	1
3	7	dry	2016	nho	indoor	4	0
4	7	dry	2016	nho	outdoor	1	4
4	7	dry	2016	nho	outdoor	2	1
4	7	dry	2016	nho	outdoor	3	2
4	7	dry	2016	nho	outdoor	4	1
4	7	dry	2016	nho	indoor	1	1
4	7	dry	2016	nho	indoor	2	0
4	7	dry	2016	nho	indoor	3	1
4	7	dry	2016	nho	indoor	4	0
1	10	dry	2016	nho	outdoor	1	4
1	10	dry	2016	nho	outdoor	2	0
1	10	dry	2016	nho	outdoor	3	0
1	10	dry	2016	nho	outdoor	4	0
1	10	dry	2016	nho	indoor	1	0
1	10	dry	2016	nho	indoor	2	0
1	10	dry	2016	nho	indoor	3	2
1	10	dry	2016	nho	indoor	4	2
2	10	dry	2016	nho	outdoor	1	5
2	10	dry	2016	nho	outdoor	2	1
2	10	dry	2016	nho	outdoor	3	0
2	10	dry	2016	nho	outdoor	4	0
2	10	dry	2016	nho	indoor	1	2
2	10	dry	2016	nho	indoor	2	2
2	10	dry	2016	nho	indoor	3	2
2	10	dry	2016	nho	indoor	4	0
3	10	dry	2016	nho	outdoor	1	3
3	10	dry	2016	nho	outdoor	2	1
3	10	dry	2016	nho	outdoor	3	3
3	10	dry	2016	nho	outdoor	4	1
3	10	dry	2016	nho	indoor	1	3
3	10	dry	2016	nho	indoor	2	1
3	10	dry	2016	nho	indoor	3	1
3	10	dry	2016	nho	indoor	4	0
4	10	dry	2016	nho	outdoor	1	3
4	10	dry	2016	nho	outdoor	2	0
4	10	dry	2016	nho	outdoor	3	1
4	10	dry	2016	nho	outdoor	4	1
4	10	dry	2016	nho	indoor	1	1
4	10	dry	2016	nho	indoor	2	0
4	10	dry	2016	nho	indoor	3	0
4	10	dry	2016	nho	indoor	4	0
1	12	dry	2016	nho	outdoor	1	5
1	12	dry	2016	nho	outdoor	2	0
1	12	dry	2016	nho	outdoor	3	0
1	12	dry	2016	nho	outdoor	4	0
1	12	dry	2016	nho	indoor	1	0
1	12	dry	2016	nho	indoor	2	0
1	12	dry	2016	nho	indoor	3	2
1	12	dry	2016	nho	indoor	4	3
2	12	dry	2016	nho	outdoor	1	4
2	12	dry	2016	nho	outdoor	2	2
2	12	dry	2016	nho	outdoor	3	0
2	12	dry	2016	nho	outdoor	4	0
2	12	dry	2016	nho	indoor	1	3
2	12	dry	2016	nho	indoor	2	2
2	12	dry	2016	nho	indoor	3	2
2	12	dry	2016	nho	indoor	4	0
3	12	dry	2016	nho	outdoor	1	3
3	12	dry	2016	nho	outdoor	2	1
3	12	dry	2016	nho	outdoor	3	1
3	12	dry	2016	nho	outdoor	4	2
3	12	dry	2016	nho	indoor	1	4
3	12	dry	2016	nho	indoor	2	0
3	12	dry	2016	nho	indoor	3	1
3	12	dry	2016	nho	indoor	4	0
4	12	dry	2016	nho	outdoor	1	1
4	12	dry	2016	nho	outdoor	2	2
4	12	dry	2016	nho	outdoor	3	0
4	12	dry	2016	nho	outdoor	4	3
4	12	dry	2016	nho	indoor	1	1
4	12	dry	2016	nho	indoor	2	0
4	12	dry	2016	nho	indoor	3	0
4	12	dry	2016	nho	indoor	4	0
1	4	rainy	2017	nho	outdoor	1	18
1	4	rainy	2017	nho	outdoor	2	0
1	4	rainy	2017	nho	outdoor	3	3
1	4	rainy	2017	nho	outdoor	4	1
1	4	rainy	2017	nho	indoor	1	7
1	4	rainy	2017	nho	indoor	2	2
1	4	rainy	2017	nho	indoor	3	3
1	4	rainy	2017	nho	indoor	4	2
2	4	rainy	2017	nho	outdoor	1	13
2	4	rainy	2017	nho	outdoor	2	5
2	4	rainy	2017	nho	outdoor	3	7
2	4	rainy	2017	nho	outdoor	4	6
2	4	rainy	2017	nho	indoor	1	10
2	4	rainy	2017	nho	indoor	2	3
2	4	rainy	2017	nho	indoor	3	3
2	4	rainy	2017	nho	indoor	4	1
3	4	rainy	2017	nho	outdoor	1	8
3	4	rainy	2017	nho	outdoor	2	6
3	4	rainy	2017	nho	outdoor	3	4
3	4	rainy	2017	nho	outdoor	4	3
3	4	rainy	2017	nho	indoor	1	9
3	4	rainy	2017	nho	indoor	2	1
3	4	rainy	2017	nho	indoor	3	1
3	4	rainy	2017	nho	indoor	4	0
4	4	rainy	2017	nho	outdoor	1	7
4	4	rainy	2017	nho	outdoor	2	7
4	4	rainy	2017	nho	outdoor	3	5
4	4	rainy	2017	nho	outdoor	4	2
4	4	rainy	2017	nho	indoor	1	2
4	4	rainy	2017	nho	indoor	2	3
4	4	rainy	2017	nho	indoor	3	1
4	4	rainy	2017	nho	indoor	4	1
1	2	rainy	2016	lup	outdoor	1	32
1	2	rainy	2016	lup	outdoor	2	16
1	2	rainy	2016	lup	outdoor	3	14
1	2	rainy	2016	lup	outdoor	4	10
1	2	rainy	2016	lup	indoor	1	13
1	2	rainy	2016	lup	indoor	2	5
1	2	rainy	2016	lup	indoor	3	7
1	2	rainy	2016	lup	indoor	4	14
2	2	rainy	2016	lup	outdoor	1	26
2	2	rainy	2016	lup	outdoor	2	27
2	2	rainy	2016	lup	outdoor	3	23
2	2	rainy	2016	lup	outdoor	4	8
2	2	rainy	2016	lup	indoor	1	13
2	2	rainy	2016	lup	indoor	2	13
2	2	rainy	2016	lup	indoor	3	11
2	2	rainy	2016	lup	indoor	4	3
3	2	rainy	2016	lup	outdoor	1	49
3	2	rainy	2016	lup	outdoor	2	27
3	2	rainy	2016	lup	outdoor	3	20
3	2	rainy	2016	lup	outdoor	4	23
3	2	rainy	2016	lup	indoor	1	23
3	2	rainy	2016	lup	indoor	2	6
3	2	rainy	2016	lup	indoor	3	11
3	2	rainy	2016	lup	indoor	4	7
4	2	rainy	2016	lup	outdoor	1	31
4	2	rainy	2016	lup	outdoor	2	19
4	2	rainy	2016	lup	outdoor	3	14
4	2	rainy	2016	lup	outdoor	4	11
4	2	rainy	2016	lup	indoor	1	13
4	2	rainy	2016	lup	indoor	2	7
4	2	rainy	2016	lup	indoor	3	10
4	2	rainy	2016	lup	indoor	4	8
1	4	rainy	2016	lup	outdoor	1	41
1	4	rainy	2016	lup	outdoor	2	40
1	4	rainy	2016	lup	outdoor	3	24
1	4	rainy	2016	lup	outdoor	4	10
1	4	rainy	2016	lup	indoor	1	17
1	4	rainy	2016	lup	indoor	2	12
1	4	rainy	2016	lup	indoor	3	12
1	4	rainy	2016	lup	indoor	4	14
2	4	rainy	2016	lup	outdoor	1	14
2	4	rainy	2016	lup	outdoor	2	4
2	4	rainy	2016	lup	outdoor	3	12
2	4	rainy	2016	lup	outdoor	4	11
2	4	rainy	2016	lup	indoor	1	9
2	4	rainy	2016	lup	indoor	2	1
2	4	rainy	2016	lup	indoor	3	3
2	4	rainy	2016	lup	indoor	4	11
3	4	rainy	2016	lup	outdoor	1	39
3	4	rainy	2016	lup	outdoor	2	29
3	4	rainy	2016	lup	outdoor	3	22
3	4	rainy	2016	lup	outdoor	4	20
3	4	rainy	2016	lup	indoor	1	18
3	4	rainy	2016	lup	indoor	2	6
3	4	rainy	2016	lup	indoor	3	10
3	4	rainy	2016	lup	indoor	4	7
4	4	rainy	2016	lup	outdoor	1	25
4	4	rainy	2016	lup	outdoor	2	17
4	4	rainy	2016	lup	outdoor	3	11
4	4	rainy	2016	lup	outdoor	4	9
4	4	rainy	2016	lup	indoor	1	11
4	4	rainy	2016	lup	indoor	2	7
4	4	rainy	2016	lup	indoor	3	8
4	4	rainy	2016	lup	indoor	4	8
1	7	dry	2016	lup	outdoor	1	13
1	7	dry	2016	lup	outdoor	2	8
1	7	dry	2016	lup	outdoor	3	7
1	7	dry	2016	lup	outdoor	4	9
1	7	dry	2016	lup	indoor	1	8
1	7	dry	2016	lup	indoor	2	0
1	7	dry	2016	lup	indoor	3	3
1	7	dry	2016	lup	indoor	4	14
2	7	dry	2016	lup	outdoor	1	14
2	7	dry	2016	lup	outdoor	2	11
2	7	dry	2016	lup	outdoor	3	11
2	7	dry	2016	lup	outdoor	4	10
2	7	dry	2016	lup	indoor	1	7
2	7	dry	2016	lup	indoor	2	4
2	7	dry	2016	lup	indoor	3	11
2	7	dry	2016	lup	indoor	4	3
3	7	dry	2016	lup	outdoor	1	31
3	7	dry	2016	lup	outdoor	2	16
3	7	dry	2016	lup	outdoor	3	11
3	7	dry	2016	lup	outdoor	4	18
3	7	dry	2016	lup	indoor	1	6
3	7	dry	2016	lup	indoor	2	2
3	7	dry	2016	lup	indoor	3	9
3	7	dry	2016	lup	indoor	4	7
4	7	dry	2016	lup	outdoor	1	10
4	7	dry	2016	lup	outdoor	2	6
4	7	dry	2016	lup	outdoor	3	11
4	7	dry	2016	lup	outdoor	4	6
4	7	dry	2016	lup	indoor	1	5
4	7	dry	2016	lup	indoor	2	2
4	7	dry	2016	lup	indoor	3	8
4	7	dry	2016	lup	indoor	4	6
1	10	dry	2016	lup	outdoor	1	6
1	10	dry	2016	lup	outdoor	2	1
1	10	dry	2016	lup	outdoor	3	5
1	10	dry	2016	lup	outdoor	4	5
1	10	dry	2016	lup	indoor	1	2
1	10	dry	2016	lup	indoor	2	0
1	10	dry	2016	lup	indoor	3	0
1	10	dry	2016	lup	indoor	4	7
2	10	dry	2016	lup	outdoor	1	4
2	10	dry	2016	lup	outdoor	2	1
2	10	dry	2016	lup	outdoor	3	2
2	10	dry	2016	lup	outdoor	4	6
2	10	dry	2016	lup	indoor	1	4
2	10	dry	2016	lup	indoor	2	1
2	10	dry	2016	lup	indoor	3	3
2	10	dry	2016	lup	indoor	4	2
3	10	dry	2016	lup	outdoor	1	5
3	10	dry	2016	lup	outdoor	2	5
3	10	dry	2016	lup	outdoor	3	4
3	10	dry	2016	lup	outdoor	4	3
3	10	dry	2016	lup	indoor	1	0
3	10	dry	2016	lup	indoor	2	0
3	10	dry	2016	lup	indoor	3	0
3	10	dry	2016	lup	indoor	4	3
4	10	dry	2016	lup	outdoor	1	3
4	10	dry	2016	lup	outdoor	2	0
4	10	dry	2016	lup	outdoor	3	2
4	10	dry	2016	lup	outdoor	4	5
4	10	dry	2016	lup	indoor	1	2
4	10	dry	2016	lup	indoor	2	0
4	10	dry	2016	lup	indoor	3	6
4	10	dry	2016	lup	indoor	4	4
1	12	dry	2016	lup	outdoor	1	7
1	12	dry	2016	lup	outdoor	2	1
1	12	dry	2016	lup	outdoor	3	3
1	12	dry	2016	lup	outdoor	4	2
1	12	dry	2016	lup	indoor	1	4
1	12	dry	2016	lup	indoor	2	0
1	12	dry	2016	lup	indoor	3	1
1	12	dry	2016	lup	indoor	4	4
2	12	dry	2016	lup	outdoor	1	4
2	12	dry	2016	lup	outdoor	2	0
2	12	dry	2016	lup	outdoor	3	4
2	12	dry	2016	lup	outdoor	4	4
2	12	dry	2016	lup	indoor	1	3
2	12	dry	2016	lup	indoor	2	0
2	12	dry	2016	lup	indoor	3	1
2	12	dry	2016	lup	indoor	4	1
3	12	dry	2016	lup	outdoor	1	4
3	12	dry	2016	lup	outdoor	2	4
3	12	dry	2016	lup	outdoor	3	1
3	12	dry	2016	lup	outdoor	4	2
3	12	dry	2016	lup	indoor	1	1
3	12	dry	2016	lup	indoor	2	2
3	12	dry	2016	lup	indoor	3	0
3	12	dry	2016	lup	indoor	4	2
4	12	dry	2016	lup	outdoor	1	4
4	12	dry	2016	lup	outdoor	2	0
4	12	dry	2016	lup	outdoor	3	2
4	12	dry	2016	lup	outdoor	4	1
4	12	dry	2016	lup	indoor	1	3
4	12	dry	2016	lup	indoor	2	0
4	12	dry	2016	lup	indoor	3	1
4	12	dry	2016	lup	indoor	4	4
1	1	rainy	2017	lup	outdoor	1	32
1	1	rainy	2017	lup	outdoor	2	11
1	1	rainy	2017	lup	outdoor	3	14
1	1	rainy	2017	lup	outdoor	4	5
1	1	rainy	2017	lup	indoor	1	16
1	1	rainy	2017	lup	indoor	2	5
1	1	rainy	2017	lup	indoor	3	11
1	1	rainy	2017	lup	indoor	4	16
2	1	rainy	2017	lup	outdoor	1	30
2	1	rainy	2017	lup	outdoor	2	19
2	1	rainy	2017	lup	outdoor	3	24
2	1	rainy	2017	lup	outdoor	4	7
2	1	rainy	2017	lup	indoor	1	18
2	1	rainy	2017	lup	indoor	2	12
2	1	rainy	2017	lup	indoor	3	8
2	1	rainy	2017	lup	indoor	4	4
3	1	rainy	2017	lup	outdoor	1	37
3	1	rainy	2017	lup	outdoor	2	18
3	1	rainy	2017	lup	outdoor	3	16
3	1	rainy	2017	lup	outdoor	4	8
3	1	rainy	2017	lup	indoor	1	30
3	1	rainy	2017	lup	indoor	2	7
3	1	rainy	2017	lup	indoor	3	6
3	1	rainy	2017	lup	indoor	4	4
4	1	rainy	2017	lup	outdoor	1	20
4	1	rainy	2017	lup	outdoor	2	13
4	1	rainy	2017	lup	outdoor	3	16
4	1	rainy	2017	lup	outdoor	4	3
4	1	rainy	2017	lup	indoor	1	17
4	1	rainy	2017	lup	indoor	2	3
4	1	rainy	2017	lup	indoor	3	8
4	1	rainy	2017	lup	indoor	4	7
1	1	rainy	2016	tri	outdoor	1	0
1	1	rainy	2016	tri	outdoor	2	4
1	1	rainy	2016	tri	outdoor	3	4
1	1	rainy	2016	tri	outdoor	4	2
1	1	rainy	2016	tri	indoor	1	1
1	1	rainy	2016	tri	indoor	2	0
1	1	rainy	2016	tri	indoor	3	0
1	1	rainy	2016	tri	indoor	4	0
2	1	rainy	2016	tri	outdoor	1	2
2	1	rainy	2016	tri	outdoor	2	4
2	1	rainy	2016	tri	outdoor	3	2
2	1	rainy	2016	tri	outdoor	4	0
2	1	rainy	2016	tri	indoor	1	0
2	1	rainy	2016	tri	indoor	2	0
2	1	rainy	2016	tri	indoor	3	0
2	1	rainy	2016	tri	indoor	4	0
3	1	rainy	2016	tri	outdoor	1	1
3	1	rainy	2016	tri	outdoor	2	2
3	1	rainy	2016	tri	outdoor	3	0
3	1	rainy	2016	tri	outdoor	4	0
3	1	rainy	2016	tri	indoor	1	0
3	1	rainy	2016	tri	indoor	2	0
3	1	rainy	2016	tri	indoor	3	0
3	1	rainy	2016	tri	indoor	4	0
4	1	rainy	2016	tri	outdoor	1	4
4	1	rainy	2016	tri	outdoor	2	2
4	1	rainy	2016	tri	outdoor	3	0
4	1	rainy	2016	tri	outdoor	4	1
4	1	rainy	2016	tri	indoor	1	2
4	1	rainy	2016	tri	indoor	2	0
4	1	rainy	2016	tri	indoor	3	0
4	1	rainy	2016	tri	indoor	4	0
1	4	rainy	2016	tri	outdoor	1	5
1	4	rainy	2016	tri	outdoor	2	2
1	4	rainy	2016	tri	outdoor	3	3
1	4	rainy	2016	tri	outdoor	4	1
1	4	rainy	2016	tri	indoor	1	3
1	4	rainy	2016	tri	indoor	2	0
1	4	rainy	2016	tri	indoor	3	0
1	4	rainy	2016	tri	indoor	4	1
2	4	rainy	2016	tri	outdoor	1	0
2	4	rainy	2016	tri	outdoor	2	1
2	4	rainy	2016	tri	outdoor	3	1
2	4	rainy	2016	tri	outdoor	4	0
2	4	rainy	2016	tri	indoor	1	1
2	4	rainy	2016	tri	indoor	2	0
2	4	rainy	2016	tri	indoor	3	0
2	4	rainy	2016	tri	indoor	4	0
3	4	rainy	2016	tri	outdoor	1	3
3	4	rainy	2016	tri	outdoor	2	0
3	4	rainy	2016	tri	outdoor	3	0
3	4	rainy	2016	tri	outdoor	4	0
3	4	rainy	2016	tri	indoor	1	2
3	4	rainy	2016	tri	indoor	2	0
3	4	rainy	2016	tri	indoor	3	0
3	4	rainy	2016	tri	indoor	4	0
4	4	rainy	2016	tri	outdoor	1	1
4	4	rainy	2016	tri	outdoor	2	0
4	4	rainy	2016	tri	outdoor	3	0
4	4	rainy	2016	tri	outdoor	4	1
4	4	rainy	2016	tri	indoor	1	0
4	4	rainy	2016	tri	indoor	2	0
4	4	rainy	2016	tri	indoor	3	0
4	4	rainy	2016	tri	indoor	4	0
1	8	dry	2016	tri	outdoor	1	3
1	8	dry	2016	tri	outdoor	2	0
1	8	dry	2016	tri	outdoor	3	0
1	8	dry	2016	tri	outdoor	4	0
1	8	dry	2016	tri	indoor	1	1
1	8	dry	2016	tri	indoor	2	0
1	8	dry	2016	tri	indoor	3	0
1	8	dry	2016	tri	indoor	4	2
2	8	dry	2016	tri	outdoor	1	3
2	8	dry	2016	tri	outdoor	2	1
2	8	dry	2016	tri	outdoor	3	2
2	8	dry	2016	tri	outdoor	4	0
2	8	dry	2016	tri	indoor	1	0
2	8	dry	2016	tri	indoor	2	0
2	8	dry	2016	tri	indoor	3	1
2	8	dry	2016	tri	indoor	4	2
3	8	dry	2016	tri	outdoor	1	1
3	8	dry	2016	tri	outdoor	2	0
3	8	dry	2016	tri	outdoor	3	1
3	8	dry	2016	tri	outdoor	4	1
3	8	dry	2016	tri	indoor	1	1
3	8	dry	2016	tri	indoor	2	0
3	8	dry	2016	tri	indoor	3	0
3	8	dry	2016	tri	indoor	4	0
4	8	dry	2016	tri	outdoor	1	2
4	8	dry	2016	tri	outdoor	2	2
4	8	dry	2016	tri	outdoor	3	0
4	8	dry	2016	tri	outdoor	4	1
4	8	dry	2016	tri	indoor	1	0
4	8	dry	2016	tri	indoor	2	0
4	8	dry	2016	tri	indoor	3	1
4	8	dry	2016	tri	indoor	4	0
1	10	dry	2016	tri	outdoor	1	3
1	10	dry	2016	tri	outdoor	2	0
1	10	dry	2016	tri	outdoor	3	0
1	10	dry	2016	tri	outdoor	4	0
1	10	dry	2016	tri	indoor	1	1
1	10	dry	2016	tri	indoor	2	0
1	10	dry	2016	tri	indoor	3	0
1	10	dry	2016	tri	indoor	4	1
2	10	dry	2016	tri	outdoor	1	3
2	10	dry	2016	tri	outdoor	2	2
2	10	dry	2016	tri	outdoor	3	0
2	10	dry	2016	tri	outdoor	4	0
2	10	dry	2016	tri	indoor	1	0
2	10	dry	2016	tri	indoor	2	0
2	10	dry	2016	tri	indoor	3	0
2	10	dry	2016	tri	indoor	4	1
3	10	dry	2016	tri	outdoor	1	1
3	10	dry	2016	tri	outdoor	2	1
3	10	dry	2016	tri	outdoor	3	0
3	10	dry	2016	tri	outdoor	4	0
3	10	dry	2016	tri	indoor	1	1
3	10	dry	2016	tri	indoor	2	0
3	10	dry	2016	tri	indoor	3	0
3	10	dry	2016	tri	indoor	4	0
4	10	dry	2016	tri	outdoor	1	1
4	10	dry	2016	tri	outdoor	2	1
4	10	dry	2016	tri	outdoor	3	0
4	10	dry	2016	tri	outdoor	4	1
4	10	dry	2016	tri	indoor	1	0
4	10	dry	2016	tri	indoor	2	0
4	10	dry	2016	tri	indoor	3	1
4	10	dry	2016	tri	indoor	4	0
1	11	dry	2016	tri	outdoor	1	1
1	11	dry	2016	tri	outdoor	2	0
1	11	dry	2016	tri	outdoor	3	0
1	11	dry	2016	tri	outdoor	4	0
1	11	dry	2016	tri	indoor	1	1
1	11	dry	2016	tri	indoor	2	0
1	11	dry	2016	tri	indoor	3	0
1	11	dry	2016	tri	indoor	4	0
2	11	dry	2016	tri	outdoor	1	3
2	11	dry	2016	tri	outdoor	2	1
2	11	dry	2016	tri	outdoor	3	0
2	11	dry	2016	tri	outdoor	4	1
2	11	dry	2016	tri	indoor	1	0
2	11	dry	2016	tri	indoor	2	0
2	11	dry	2016	tri	indoor	3	0
2	11	dry	2016	tri	indoor	4	1
3	11	dry	2016	tri	outdoor	1	1
3	11	dry	2016	tri	outdoor	2	1
3	11	dry	2016	tri	outdoor	3	0
3	11	dry	2016	tri	outdoor	4	1
3	11	dry	2016	tri	indoor	1	0
3	11	dry	2016	tri	indoor	2	0
3	11	dry	2016	tri	indoor	3	0
3	11	dry	2016	tri	indoor	4	0
4	11	dry	2016	tri	outdoor	1	0
4	11	dry	2016	tri	outdoor	2	2
4	11	dry	2016	tri	outdoor	3	0
4	11	dry	2016	tri	outdoor	4	1
4	11	dry	2016	tri	indoor	1	0
4	11	dry	2016	tri	indoor	2	0
4	11	dry	2016	tri	indoor	3	1
4	11	dry	2016	tri	indoor	4	0
1	3	rainy	2017	tri	outdoor	1	4
1	3	rainy	2017	tri	outdoor	2	3
1	3	rainy	2017	tri	outdoor	3	2
1	3	rainy	2017	tri	outdoor	4	3
1	3	rainy	2017	tri	indoor	1	2
1	3	rainy	2017	tri	indoor	2	0
1	3	rainy	2017	tri	indoor	3	0
1	3	rainy	2017	tri	indoor	4	0
2	3	rainy	2017	tri	outdoor	1	0
2	3	rainy	2017	tri	outdoor	2	3
2	3	rainy	2017	tri	outdoor	3	3
2	3	rainy	2017	tri	outdoor	4	0
2	3	rainy	2017	tri	indoor	1	0
2	3	rainy	2017	tri	indoor	2	1
2	3	rainy	2017	tri	indoor	3	3
2	3	rainy	2017	tri	indoor	4	0
3	3	rainy	2017	tri	outdoor	1	1
3	3	rainy	2017	tri	outdoor	2	1
3	3	rainy	2017	tri	outdoor	3	1
3	3	rainy	2017	tri	outdoor	4	0
3	3	rainy	2017	tri	indoor	1	0
3	3	rainy	2017	tri	indoor	2	0
3	3	rainy	2017	tri	indoor	3	0
3	3	rainy	2017	tri	indoor	4	0
1	4	rainy	2017	tri	outdoor	1	1
1	4	rainy	2017	tri	outdoor	2	0
1	4	rainy	2017	tri	outdoor	3	0
1	4	rainy	2017	tri	outdoor	4	0
1	4	rainy	2017	tri	indoor	1	0
1	4	rainy	2017	tri	indoor	2	0
1	4	rainy	2017	tri	indoor	3	0
1	4	rainy	2017	tri	indoor	4	0
2	4	rainy	2017	tri	outdoor	1	5
2	4	rainy	2017	tri	outdoor	2	3
2	4	rainy	2017	tri	outdoor	3	1
2	4	rainy	2017	tri	outdoor	4	1
2	4	rainy	2017	tri	indoor	1	2
2	4	rainy	2017	tri	indoor	2	0
2	4	rainy	2017	tri	indoor	3	1
2	4	rainy	2017	tri	indoor	4	0
1	2	rainy	2016	sem	outdoor	1	25
1	2	rainy	2016	sem	outdoor	2	17
1	2	rainy	2016	sem	outdoor	3	11
1	2	rainy	2016	sem	outdoor	4	8
1	2	rainy	2016	sem	indoor	1	11
1	2	rainy	2016	sem	indoor	2	2
1	2	rainy	2016	sem	indoor	3	10
1	2	rainy	2016	sem	indoor	4	9
2	2	rainy	2016	sem	outdoor	1	24
2	2	rainy	2016	sem	outdoor	2	25
2	2	rainy	2016	sem	outdoor	3	23
2	2	rainy	2016	sem	outdoor	4	7
2	2	rainy	2016	sem	indoor	1	8
2	2	rainy	2016	sem	indoor	2	17
2	2	rainy	2016	sem	indoor	3	10
2	2	rainy	2016	sem	indoor	4	3
3	2	rainy	2016	sem	outdoor	1	41
3	2	rainy	2016	sem	outdoor	2	26
3	2	rainy	2016	sem	outdoor	3	19
3	2	rainy	2016	sem	outdoor	4	22
3	2	rainy	2016	sem	indoor	1	25
3	2	rainy	2016	sem	indoor	2	4
3	2	rainy	2016	sem	indoor	3	8
3	2	rainy	2016	sem	indoor	4	7
4	2	rainy	2016	sem	outdoor	1	32
4	2	rainy	2016	sem	outdoor	2	12
4	2	rainy	2016	sem	outdoor	3	14
4	2	rainy	2016	sem	outdoor	4	11
4	2	rainy	2016	sem	indoor	1	13
4	2	rainy	2016	sem	indoor	2	7
4	2	rainy	2016	sem	indoor	3	10
4	2	rainy	2016	sem	indoor	4	8
1	4	rainy	2016	sem	outdoor	1	33
1	4	rainy	2016	sem	outdoor	2	26
1	4	rainy	2016	sem	outdoor	3	13
1	4	rainy	2016	sem	outdoor	4	11
1	4	rainy	2016	sem	indoor	1	23
1	4	rainy	2016	sem	indoor	2	5
1	4	rainy	2016	sem	indoor	3	8
1	4	rainy	2016	sem	indoor	4	7
2	4	rainy	2016	sem	outdoor	1	18
2	4	rainy	2016	sem	outdoor	2	21
2	4	rainy	2016	sem	outdoor	3	19
2	4	rainy	2016	sem	outdoor	4	4
2	4	rainy	2016	sem	indoor	1	18
2	4	rainy	2016	sem	indoor	2	12
2	4	rainy	2016	sem	indoor	3	8
2	4	rainy	2016	sem	indoor	4	9
3	4	rainy	2016	sem	outdoor	1	24
3	4	rainy	2016	sem	outdoor	2	10
3	4	rainy	2016	sem	outdoor	3	13
3	4	rainy	2016	sem	outdoor	4	10
3	4	rainy	2016	sem	indoor	1	10
3	4	rainy	2016	sem	indoor	2	2
3	4	rainy	2016	sem	indoor	3	10
3	4	rainy	2016	sem	indoor	4	7
4	4	rainy	2016	sem	outdoor	1	27
4	4	rainy	2016	sem	outdoor	2	9
4	4	rainy	2016	sem	outdoor	3	16
4	4	rainy	2016	sem	outdoor	4	8
4	4	rainy	2016	sem	indoor	1	11
4	4	rainy	2016	sem	indoor	2	5
4	4	rainy	2016	sem	indoor	3	9
4	4	rainy	2016	sem	indoor	4	6
1	5	rainy	2016	sem	outdoor	1	18
1	5	rainy	2016	sem	outdoor	2	12
1	5	rainy	2016	sem	outdoor	3	7
1	5	rainy	2016	sem	outdoor	4	8
1	5	rainy	2016	sem	indoor	1	21
1	5	rainy	2016	sem	indoor	2	1
1	5	rainy	2016	sem	indoor	3	2
1	5	rainy	2016	sem	indoor	4	3
2	5	rainy	2016	sem	outdoor	1	11
2	5	rainy	2016	sem	outdoor	2	8
2	5	rainy	2016	sem	outdoor	3	9
2	5	rainy	2016	sem	outdoor	4	6
2	5	rainy	2016	sem	indoor	1	5
2	5	rainy	2016	sem	indoor	2	1
2	5	rainy	2016	sem	indoor	3	2
2	5	rainy	2016	sem	indoor	4	3
3	5	rainy	2016	sem	outdoor	1	5
3	5	rainy	2016	sem	outdoor	2	7
3	5	rainy	2016	sem	outdoor	3	8
3	5	rainy	2016	sem	outdoor	4	5
3	5	rainy	2016	sem	indoor	1	6
3	5	rainy	2016	sem	indoor	2	0
3	5	rainy	2016	sem	indoor	3	1
3	5	rainy	2016	sem	indoor	4	3
4	5	rainy	2016	sem	outdoor	1	7
4	5	rainy	2016	sem	outdoor	2	1
4	5	rainy	2016	sem	outdoor	3	5
4	5	rainy	2016	sem	outdoor	4	4
4	5	rainy	2016	sem	indoor	1	4
4	5	rainy	2016	sem	indoor	2	3
4	5	rainy	2016	sem	indoor	3	4
4	5	rainy	2016	sem	indoor	4	1
1	9	dry	2016	sem	outdoor	1	13
1	9	dry	2016	sem	outdoor	2	7
1	9	dry	2016	sem	outdoor	3	5
1	9	dry	2016	sem	outdoor	4	5
1	9	dry	2016	sem	indoor	1	14
1	9	dry	2016	sem	indoor	2	0
1	9	dry	2016	sem	indoor	3	1
1	9	dry	2016	sem	indoor	4	2
2	9	dry	2016	sem	outdoor	1	7
2	9	dry	2016	sem	outdoor	2	5
2	9	dry	2016	sem	outdoor	3	6
2	9	dry	2016	sem	outdoor	4	5
2	9	dry	2016	sem	indoor	1	2
2	9	dry	2016	sem	indoor	2	1
2	9	dry	2016	sem	indoor	3	1
2	9	dry	2016	sem	indoor	4	2
3	9	dry	2016	sem	outdoor	1	4
3	9	dry	2016	sem	outdoor	2	5
3	9	dry	2016	sem	outdoor	3	7
3	9	dry	2016	sem	outdoor	4	3
3	9	dry	2016	sem	indoor	1	4
3	9	dry	2016	sem	indoor	2	0
3	9	dry	2016	sem	indoor	3	1
3	9	dry	2016	sem	indoor	4	3
4	9	dry	2016	sem	outdoor	1	6
4	9	dry	2016	sem	outdoor	2	0
4	9	dry	2016	sem	outdoor	3	3
4	9	dry	2016	sem	outdoor	4	3
4	9	dry	2016	sem	indoor	1	3
4	9	dry	2016	sem	indoor	2	2
4	9	dry	2016	sem	indoor	3	3
4	9	dry	2016	sem	indoor	4	1
1	11	dry	2016	sem	outdoor	1	11
1	11	dry	2016	sem	outdoor	2	6
1	11	dry	2016	sem	outdoor	3	2
1	11	dry	2016	sem	outdoor	4	4
1	11	dry	2016	sem	indoor	1	11
1	11	dry	2016	sem	indoor	2	1
1	11	dry	2016	sem	indoor	3	1
1	11	dry	2016	sem	indoor	4	3
2	11	dry	2016	sem	outdoor	1	6
2	11	dry	2016	sem	outdoor	2	5
2	11	dry	2016	sem	outdoor	3	3
2	11	dry	2016	sem	outdoor	4	4
2	11	dry	2016	sem	indoor	1	3
2	11	dry	2016	sem	indoor	2	1
2	11	dry	2016	sem	indoor	3	2
2	11	dry	2016	sem	indoor	4	1
3	11	dry	2016	sem	outdoor	1	4
3	11	dry	2016	sem	outdoor	2	5
3	11	dry	2016	sem	outdoor	3	5
3	11	dry	2016	sem	outdoor	4	3
3	11	dry	2016	sem	indoor	1	4
3	11	dry	2016	sem	indoor	2	2
3	11	dry	2016	sem	indoor	3	0
3	11	dry	2016	sem	indoor	4	2
4	11	dry	2016	sem	outdoor	1	6
4	11	dry	2016	sem	outdoor	2	0
4	11	dry	2016	sem	outdoor	3	2
4	11	dry	2016	sem	outdoor	4	3
4	11	dry	2016	sem	indoor	1	2
4	11	dry	2016	sem	indoor	2	2
4	11	dry	2016	sem	indoor	3	2
4	11	dry	2016	sem	indoor	4	1
1	1	rainy	2017	sem	outdoor	1	38
1	1	rainy	2017	sem	outdoor	2	24
1	1	rainy	2017	sem	outdoor	3	12
1	1	rainy	2017	sem	outdoor	4	13
1	1	rainy	2017	sem	indoor	1	25
1	1	rainy	2017	sem	indoor	2	8
1	1	rainy	2017	sem	indoor	3	6
1	1	rainy	2017	sem	indoor	4	6
2	1	rainy	2017	sem	outdoor	1	26
2	1	rainy	2017	sem	outdoor	2	22
2	1	rainy	2017	sem	outdoor	3	22
2	1	rainy	2017	sem	outdoor	4	3
2	1	rainy	2017	sem	indoor	1	16
2	1	rainy	2017	sem	indoor	2	11
2	1	rainy	2017	sem	indoor	3	20
2	1	rainy	2017	sem	indoor	4	11
3	1	rainy	2017	sem	outdoor	1	20
3	1	rainy	2017	sem	outdoor	2	11
3	1	rainy	2017	sem	outdoor	3	15
3	1	rainy	2017	sem	outdoor	4	8
3	1	rainy	2017	sem	indoor	1	9
3	1	rainy	2017	sem	indoor	2	3
3	1	rainy	2017	sem	indoor	3	10
3	1	rainy	2017	sem	indoor	4	7
4	1	rainy	2017	sem	outdoor	1	30
4	1	rainy	2017	sem	outdoor	2	12
4	1	rainy	2017	sem	outdoor	3	17
4	1	rainy	2017	sem	outdoor	4	10
4	1	rainy	2017	sem	indoor	1	15
4	1	rainy	2017	sem	indoor	2	8
4	1	rainy	2017	sem	indoor	3	12
4	1	rainy	2017	sem	indoor	4	7
